# Supplementary material for: Comparison of Clinical Efficacy of Alectinib Versus Crizotinib in ALK-Positive Non-Small Cell Lung Cancer: A Meta-Analysis
Source: Front Oncol. 2021 Jun 2;11:646526. doi: 10.3389/fonc.2021.646526 (PMC8206528; doi:10.3389/fonc.2021.646526)
Supplement: Supplementary file 1 [file DataSheet_1.csv]

Scopus refine results values
Your query : ((((TITLE-ABS-KEY(Alectinib) OR TITLE-ABS-KEY(Alecensa) OR TITLE-ABS-KEY(CH5424802) OR TITLE-ABS-KEY(RO5424802)) AND PUBYEAR < 2021) AND ((TITLE-ABS-KEY(Crizotinib) OR TITLE-ABS-KEY(PF-02341066) OR TITLE-ABS-KEY(PF-2341066) OR TITLE-ABS-KEY(PF 2341066) OR TITLE-ABS-KEY(PF2341066) OR TITLE-ABS-KEY(PF 02341066) OR TITLE-ABS-KEY(PF02341066) OR TITLE-ABS-KEY(Xalkori)) AND PUBYEAR < 2021)…
Number of results : 299（270）
OPEN ACCESS		YEAR		AUTHOR NAME		SUBJECT AREA		DOCUMENT TYPE		PUBLICATION STAGE		SOURCE TITLE		KEYWORD		AFFILIATION		FUNDING SPONSOR		COUNTRY		SOURCE TYPE		LANGUAGE
All Open Access	166	2020	50（21 before 15-2-2020）	Shaw, A.T.	31	Agricultural and Biological Sciences	3	Article	193	final	298	Lung Cancer	20	Human	284	Massachusetts General Hospital	29	Roche	29	United States	103	Journal	297	English	279
Gold	74	2019	46	Ou, S.H.I.	19	Biochemistry, Genetics and Molecular Biology	139	Review	75	aip	1	Journal Of Thoracic Oncology	18	Alectinib	276	F. Hoffmann-La Roche AG	22	Pfizer	27	Japan	63	Book	2	Japanese	11
Hybrid Gold	23	2018	57	Bordogna, W.	13	Chemical Engineering	3	Editorial	12			Japanese Journal Of Lung Cancer	9	Crizotinib	273	University of California, Irvine	21	National Institutes of Health	25	Italy	53			Chinese	5
Bronze	52	2017	42	Gainor, J.F.	13	Chemistry	5	Note	10			Future Oncology	8	Anaplastic Lymphoma Kinase	256	UCI School of Medicine	19	U.S. Department of Health and Human Services	25	China	39			French	2
Green	123	2016	52	Zeaiter, A.	11	Computer Science	2	Letter	3			Clinical Cancer Research	7	Non Small Cell Lung Cancer	233	Azienda Ospedaliera di Perugia	11	Novartis	24	France	27			Russian	2
		2015	31	Balas, B.	10	Health Professions	1	Book Chapter	2			Journal Of Clinical Oncology	7	Humans	203	Chugai Pharmaceutical Co. Ltd.	10	National Cancer Institute	23	Switzerland	27			Hungarian	1
		2014	18	Kim, D.W.	9	Immunology and Microbiology	3	Conference Paper	2			Lancet Oncology	7	Lung Neoplasms	187	Massachusetts General Hospital Cancer Center	10	AstraZeneca	19	Spain	20			Italian	1
		2013	3	Nishio, M.	9	Medicine	265	Erratum	2			Translational Lung Cancer Research	7	Article	184	Aichi Cancer Center Hospital and Research Institute	10	Ministry of Education, Culture, Sports, Science and Technology	19	South Korea	15
				Seto, T.	9	Multidisciplinary	2					Annals Of Oncology	6	Carcinoma, Non-Small-Cell Lung	173	National Hospital Organization Kyushu Cancer Center	9	Japan Society for the Promotion of Science	17	Australia	13
				Yang, J.C.H.	9	Neuroscience	2					Cancers	6	Ceritinib	166	Harvard Medical School	9	Boehringer Ingelheim	16	Canada	10
				Camidge, D.R.	8	Nursing	2					Clinical Lung Cancer	6	Protein Kinase Inhibitors	142	Seoul National University Hospital	9	F. Hoffmann-La Roche	16	Taiwan	10
				Chiari, R.	8	Pharmacology, Toxicology and Pharmaceutics	44					Oncotargets And Therapy	6	Protein Kinase Inhibitor	140	University of Michigan, Ann Arbor	9	Bristol-Myers Squibb	15	Poland	9
				Gadgeel, S.	8	Physics and Astronomy	2					Advances In Therapy	5	Genetics	134	Cancer Institute Hospital of Japan Foundation for Cancer Research	9	Eli Lilly and Company	14	Netherlands	8
				Hida, T.	8							Cancer Science	5	Priority Journal	128	Memorial Sloan-Kettering Cancer Center	8	Merck	14	Sweden	8
				Metro, G.	8							Expert Review Of Anticancer Therapy	5	Lung Tumor	127	Gdanski Uniwersytet Medyczny	8	National Natural Science Foundation of China	13	United Kingdom	8
				Morcos, P.N.	8							Cancer Chemotherapy And Pharmacology	4	Drug Efficacy	115	Institute Catala Oncologia	8	Genentech	11	Germany	7
				Riely, G.J.	8							Cancer Discovery	4	Protein Tyrosine Kinase	113	National Taiwan University Hospital	8	Chugai Pharmaceutical	10	Austria	5
				Yamamoto, N.	8							Lung Cancer Targets And Therapy	4	Female	110	Okayama University Hospital	8	AbbVie	9	Hong Kong	5
				Dagogo-Jack, I.	7							Oncotarget	4	Brigatinib	109	National Taiwan University	7	Clovis Oncology	8	Belgium	4
				Lin, J.J.	7							Thoracic Cancer	4	Pathology	108	Pfizer Inc.	7	Takeda Pharmaceutical Company	8	India	4
				Rosell, R.	7							Cancer Management And Research	3	Adult	104	Le Centre Régional de Lutte Contre le Cancer Léon Bérard	7	Bayer	6	Russian Federation	3
				Barlesi, F.	6							Cancer Medicine	3	Receptor Protein-Tyrosine Kinases	104	Washington University School of Medicine in St. Louis	7	Amgen	5	Saudi Arabia	3
				Crinò, L.	6							Current Oncology	3	Progression Free Survival	103	Wakayama Medical University	7	Ariad Pharmaceuticals	5	Singapore	3
				De Petris, L.	6							ESMO Open	3	Antineoplastic Agent	101	Peter Maccallum Cancer Centre	7	Celgene	5	Hungary	2
				Gadgeel, S.M.	6							Expert Review Of Clinical Pharmacology	3	Gene Rearrangement	101	Aix Marseille Université	7	Daiichi-Sankyo	5	Norway	2
				Nakagawa, K.	6							Frontiers In Oncology	3	Lorlatinib	99	National Cancer Center Hospital	6	Massachusetts General Hospital	5	Denmark	1
				Peters, S.	6							Journal Of Thoracic Disease	3	Male	96	Samsung Medical Center, Sungkyunkwan University	6	Merck Sharp and Dohme	5	Egypt	1
				Pérol, M.	6							Annals Of Palliative Medicine	2	Piperidines	91	Centre Hospitalier Universitaire Vaudois	6	Pfizer Japan	5	Greece	1
				Ahn, J.S.	5							Anti Cancer Drugs	2	Carbazole Derivative	90	Japanese Foundation for Cancer Research	6	ACEA Biosciences	4	Israel	1
				Azada, M.C.	5							Anticancer Research	2	Carbazoles	90	Istituto Europeo di Oncologia	6	Associazione Italiana per la Ricerca sul Cancro	4	Kuwait	1
				Crino, L.	5							BMC Cancer	2	Piperidine Derivative	90	Kindai University School of Medicine	6	Astellas Pharma	4	New Zealand	1
				Dansin, E.	5							Case Reports In Oncology	2	Drug Resistance	89	Barbara Ann Karmanos Cancer Institute	6	Auris Health	4	Oman	1
				Gandhi, L.	5							Chinese Journal Of New Drugs	2	Cancer Chemotherapy	86	Istituto Scientifico Romagnolo per lo Studio e la Cura dei Tumori	6	Eli Lilly Japan	4	Pakistan	1
				Hotta, K.	5							Clinical And Translational Oncology	2	Middle Aged	86	Stabilité génétique et oncogenèse	6	Johnson and Johnson	4	Peru	1
				Kiura, K.	5							Clinical Pharmacology And Therapeutics	2	Drug Safety	84	Roche Innovation Center	5	Kyowa Hakko Kirin	4	Portugal	1
				Mitsudomi, T.	5							Current Treatment Options In Oncology	2	Drug Resistance, Neoplasm	81	Chinese University of Hong Kong	5	Meso Scale Diagnostics	4	South Africa	1
				Tamura, T.	5							Drugs	2	Antagonists And Inhibitors	80	Università degli Studi di Perugia	5	Eisai	3	Thailand	1
				Yeap, B.Y.	5							Drugs Of Today	2	Antineoplastic Agents	79	Moffitt Cancer Center	5	European Commission	3	Tunisia	1
				Bellezza, G.	4							Expert Opinion On Emerging Drugs	2	Aged	78	Weill Cornell Medicine	5	GlaxoSmithKline	3	Turkey	1
				Cappuzzo, F.	4							Expert Opinion On Pharmacotherapy	2	Anaplastic Lymphoma Kinase Inhibitor	75	Università degli Studi di Torino	5	Japan Agency for Medical Research and Development	3	Undefined	6
				Digumarthy, S.R.	4							Expert Review Of Respiratory Medicine	2	Gene Mutation	74	Hospital Universitari Germans Trias i Pujol	5	Lung Cancer Research Foundation	3
				Dziadziuszko, R.	4							International Journal Of Oncology	2	Drug Withdrawal	73	UCI Medical Center	5	Novartis Pharma	3
				Gambacorti-Passerini, C.	4							Investigational New Drugs	2	Pemetrexed	73	St. Luke's International Hospital Tokyo	5	Novartis Pharmaceuticals Corporation	3
				Golding, S.	4							Journal Of Community And Supportive Oncology	2	Review	72	Universite Paris-Saclay	5	Takeda Pharmaceuticals U.S.A.	3
				Govindan, R.	4							Lancet	2	Cancer Resistance	71	Inserm	4	American Association for Cancer Research	2
				Iafrate, A.J.	4							Medical Oncology	2	Brain Metastasis	70	Zhejiang University	4	Berlin Mathematical School	2
				Ignatius Ou, S.H.	4							Meditsinskiy Sovet	2	Treatment Response	70	AP-HM Assistance Publique - Hôpitaux de Marseille	4	Daiichi Sankyo Company	2
				Katayama, R.	4							Molecular Cancer	2	Diarrhea	68	Centre Hospitalier Universitaire de Grenoble	4	EMD Serono	2
				Kim, Y.H.	4							Oncologist	2	CH5424802	67	CNRS Centre National de la Recherche Scientifique	4	Horizon 2020	2
				Klempner, S.J.	4							Pharmaceuticals	2	Treatment Outcome	65	Wayne State University	4	Horizon 2020 Framework Programme	2
				Landi, L.	4							Plos One	2	Nausea	64	National Cancer Center Hospital East	4	Janssen Pharmaceuticals	2
				Liu, T.	4							Therapeutic Advances In Respiratory Disease	2	Overall Survival	64	Kyoto University	4	Kissei	2
				Mok, T.	4							APMIS	1	Metabolism	61	Medizinische Universitat Wien	4	Les Laboratories Pierre Fabre	2
				Novello, S.	4							Acta Medica Okayama	1	ALK Gene	60	University of Milano - Bicocca	4	MedImmune	2
				Rolfo, C.	4							Acta Pharmaceutica Sinica B	1	ALK	57	Karolinska Institutet	4	Merck KGaA	2
				Satouchi, M.	4							American Journal Of Health System Pharmacy	1	Cancer Survival	57	Dana-Farber Cancer Institute	4	Ministry of Science and Technology of the People's Republic of China	2
				Solomon, B.	4							Annals Of Cancer Research And Therapy	1	Fatigue	57	Peking University	4	National Center for Advancing Translational Sciences	2
				Yoda, S.	4							Annals Of Cardiothoracic Surgery	1	Mutation	56	University of Texas MD Anderson Cancer Center	4	National Foundation for Cancer Research	2
				Zhu, V.W.	4							Annals Of Translational Medicine	1	ALK Protein, Human	55	SungKyunKwan University, School of Medicine	4	Natural Science Foundation of Guangdong Province	2
				Addeo, A.	3							Applied Biochemistry And Biotechnology	1	Major Clinical Study	54	Karolinska University Hospital	4	Nippon Foundation	2
				Ali, S.M.	3							Archives Of Pharmacal Research	1	Vomiting	54	NYU Grossman School of Medicine	4	Ono Pharmaceutical	2
				Baglivo, S.	3							Bioanalysis	1	Phase 2 Clinical Trial (topic)	53	Vanderbilt-Ingram Cancer Center	4	Otsuka Pharmaceutical	2
				Bearz, A.	3							Biochimie	1	Cancer Patient	52	Centre de Recherche en Cancerologie de Marseille	4	Plexxikon	2
				Benes, C.H.	3							British Journal Of Cancer	1	Lung Adenocarcinoma	52	Shanghai Jiao Tong University	4	TG Therapeutics	2
				Bennati, C.	3							Cancer	1	Unclassified Drug	52	Genentech Incorporated	4	Taiho Pharmaceutical	2
				Bordi, P.	3							Cancer Biology And Therapy	1	Constipation	50	University of Melbourne	4	Agilent Technologies	1
				Chen, H.	3							Cancer Genetics	1	Controlled Study	50	University of Colorado Anschutz Medical Campus	4	American Cancer Society	1
				Chin, E.	3							Cancer Letters	1	Cancer Staging	49	University of Colorado School of Medicine	4	American Thoracic Society	1
				Dingemans, A.M.C.	3							Cancer Radiotherapie	1	NSCLC	49	Sun Yat-Sen University Cancer Center	4	Andrew Sabin Family Foundation	1
				Doebele, R.C.	3							Cancer Research	1	Non-small Cell Lung Cancer	49	Azienda Ospedaliera S.G. Moscati	4	AstraZeneca Schweiz	1
				Felip, E.	3							Cancer Treatment Reviews	1	Nonhuman	49	Fudan University Shanghai Cancer Center	4	Barncancerfonden	1
				Gemma, A.	3							Cell Death And Disease	1	Case Report	48	Graduate School of Medicine, Dentistry and Pharmaceutical Sciences	4	Biotechnology and Biological Sciences Research Council	1
				Gridelli, C.	3							Chinese Journal Of Clinical Oncology	1	Pyrazoles	48	Quirón Dexeus University Hospital	3	Boehringer Ingelheim Japan	1
				Guerini, E.	3							Chinese Journal Of Lung Cancer	1	Fluorescence In Situ Hybridization	47	Nanjing Geneseeq Technology Inc.	3	Bristol-Myers Squibb Canada	1
				Hata, A.N.	3							Clinical Advances In Hematology And Oncology	1	Lung Cancer	47	University Colorado Cancer Center	3	British Microcirculation Society	1
				Hochmair, M.J.	3							Clinical Drug Investigation	1	Phase 1 Clinical Trial (topic)	47	Southern Medical University	3	Canadian Cancer Society Research Institute	1
				Ichihara, E.	3							Clinical Epidemiology	1	Pyrazole Derivative	47	City of Hope National Med Center	3	Canadian Institutes of Health Research	1
				Kodama, T.	3							Clinical Pharmacology In Drug Development	1	Pyridines	47	Kurashiki Central Hospital	3	Cancerfonden	1
				Kotb, A.	3							Current Drug Metabolism	1	Advanced Cancer	46	Fox Chase Cancer Center	3	China Postdoctoral Science Foundation	1
				Lennerz, J.K.	3							Current Drug Targets	1	Pyridine Derivative	46	Hôpitaux Universitaires de Genève	3	Chinese Academy of Sciences	1
				Logan, J.	3							Current Opinion In Oncology	1	Phase 3 Clinical Trial (topic)	45	Florida Hospital Cancer Institute	3	Chongqing Basic Science and Advanced Technology Research Program	1
				Lovly, C.M.	3							Current Topics In Medicinal Chemistry	1	Clinical Article	44	Università degli Studi di Messina	3	Chongqing Science and Technology Commission	1
				Lu, S.	3							Cytopathology	1	Human Tissue	44	Università degli Studi di Parma, Facoltà di Medicina e Chirurgia	3	Damon Runyon Cancer Research Foundation	1
				Maione, P.	3							Drug Design Development And Therapy	1	Immunohistochemistry	44	Universitair Ziekenhuis Antwerpen	3	Department of Biotechnology, Ministry of Science and Technology, India	1
				Masters, E.T.	3							Drugs In Context	1	Cancer Growth	42	Hôpital Tenon	3	Department of Science and Technology, Ministry of Science and Technology, India	1
				Mehra, R.	3							Drugs Of The Future	1	Drug Tolerability	42	Azienda Ospedaliera San Gerardo Monza	3	Deutsche Forschungsgemeinschaft	1
				Miller, V.A.	3							Drugs Real World Outcomes	1	Side Effect	42	University of Toronto	3	EA Pharma Co., Ltd.	1
				Mitry, E.	3							Ebiomedicine	1	Animals	41	Nippon Medical School	3	Emberi Eroforrások Minisztériuma	1
				Mologni, L.	3							European Journal Of Cancer	1	Animal	40	Maastricht University	3	Fondazione Internazionale Menarini	1
				Moro-Sibilot, D.	3							European Oncology And Haematology	1	Enzymology	40	AP-HP Assistance Publique - Hopitaux de Paris	3	Fujifilm Corporation	1
				Ohashi, K.	3							Expert Opinion On Orphan Drugs	1	Pyrimidine Derivative	39	Roswell Park Cancer Institute	3	FundaciÃ³n CientÃ­fica AsociaciÃ³n EspaÃ±ola Contra el CÃ¡ncer	1
				Ohe, Y.	3							Frontiers In Bioscience Elite	1	Pyrimidines	39	University of California, San Francisco	3	Fundamental Research Funds for the Central Universities	1
				Planchard, D.	3							Gan To Kagaku Ryoho Cancer Chemotherapy	1	Myalgia	38	National Taiwan University College of Medicine	3	GlaxoSmithKline Japan	1
				Ricciuti, B.	3							Giornale Italiano Di Farmacia Clinica	1	Peripheral Edema	38	Capital Medical University	3	Government of Canada	1
				Sakamoto, H.	3							Hematology Oncology Clinics Of North America	1	Treatment Duration	38	Centre Hospitalier Universitaire de Rennes	3	Guangdong Provincial People's Hospital	1
				Shih, J.Y.	3							Internal Medicine	1	Molecularly Targeted Therapy	36	NYU Langone Health	3	Göran Gustafssons Stiftelser	1
				Socinski, M.A.	3							International Journal Of Clinical And Experimental Pathology	1	Carboplatin	35	Sapienza Università di Roma	3	H. Lee Moffitt Cancer Center and Research Institute	1
				Solomon, B.J.	3							International Journal Of Molecular Sciences	1	Docetaxel	35	Shanghai Chest Hospital	3	Halozyme	1
				Takigawa, N.	3							International Medical Case Reports Journal	1	Central Nervous System Metastasis	34	National Hospital Organization Shikoku Cancer Center	3	High-level Hospital Construction Project of Guangdong Provincial People's Hospital	1
				Tanaka, T.	3							JAMA Journal Of The American Medical Association	1	Follow Up	34	The Sir Peter MacCallum Department of Oncology	3	Ignyta	1
				Tiseo, M.	3							JAMA Oncology	1	Retrospective Study	33	Chinese Academy of Medical Sciences &amp; Peking Union Medical College	3	Indian Council of Medical Research	1
				Toyokawa, G.	3							JCO Precision Oncology	1	Antineoplastic Activity	32	Foundation Medicine, Inc.	3	Instituto de Salud Carlos III	1
				Waqar, S.N.	3							Japanese Journal Of Cancer And Chemotherapy	1	Drug Dose Reduction	32	PLLC	2	Istituto Toscano Tumori	1
				Yatabe, Y.	3							Japanese Journal Of Clinical Oncology	1	Dyspnea	32	Oscar Lambret Cancer Center	2	Janssen Biotech	1
				Yoshioka, H.	3							Journal Of B U On	1	Pneumonia	32	Swedish Cancer Institute	2	Jiangsu Planned Projects for Postdoctoral Research Funds	1
				de Castro, J.	3							Journal Of Clinical And Diagnostic Research	1	Alanine Aminotransferase	31	German Center for Lung Research	2	Jiangsu Provincial Department of Human Resources and Social Security	1
				Aisner, D.L.	2							Journal Of Experimental And Clinical Cancer Research	1	Cisplatin	31	AUSL Romagna	2	Kids Cancer Alliance	1
				Arbour, K.C.	2							Journal Of Medical Case Reports	1	Disease Exacerbation	31	Guardant Health, Inc.	2	Korea Research Institute of Chemical Technology	1
				Asakawa, T.	2							Journal Of Medicinal Chemistry	1	Oncoprotein	31	Geneseeq Technology Inc.	2	LUNGevity Foundation	1
				Azuma, K.	2							Journal Of Molecular Modeling	1	Secondary	31	Beijing HealthCom Data Technology Co. Ltd	2	MSD K.K.	1
				Bauer, T.M.	2							Journal Of Neuro Oncology	1	Entrectinib	30	Pfizer Oncology	2	Meiji Seika Pharma	1
				Blakely, C.M.	2							Journal Of Oncology Pharmacy Practice	1	Protein Tyrosine Kinase Inhibitor	30	Emory University	2	Ministerio de EconomÃ­a y Competitividad	1
				Brastianos, P.K.	2							Lancet Respiratory Medicine	1	Randomized Controlled Trial (topic)	29	Broad Institute	2	Ministero della Salute	1
				Cadranel, J.	2							Lung Cancer Amsterdam Netherlands	1	Visual Disorder	29	Kurume University School of Medicine	2	Ministry of Education - Singapore	1
				Cameron, L.	2							Magyar Onkologia	1	Brain Neoplasms	28	Shinshu University Faculty of Medicine	2	Ministry of Education of the People's Republic of China	1
				Casaluce, F.	2							Molecular And Cellular Pharmacology	1	Clinical Trial	28	Albert Einstein College of Medicine of Yeshiva University	2	Ministry of Finance	1
				Ceccon, M.	2							Molecular Cancer Research	1	Headache	28	Chiba University	2	Ministry of Health, Labour and Welfare	1
				Cheema, P.	2							Molecular Targeted Therapy Of Lung Cancer	1	Aspartate Aminotransferase	27	The Prince Charles Hospital	2	Ministry of Human Resource Development	1
				Chen, H.	2							Nature Communications	1	Computer Assisted Tomography	27	Centre Hospitalier Universitaire de Brest	2	Ministry of Knowledge Economy	1
				Chi, A.S.	2							Nature Medicine	1	Drug Effect	27	University of Groningen, University Medical Center Groningen	2	Ministry of Science and Technology, Taiwan	1
				Chiappori, A.	2							New England Journal Of Medicine	1	Neutropenia	27	Kawasaki Medical School	2	Moffitt Cancer Center	1
				Chiappori, A.A.	2							Oncology Reports	1	Oncogene Proteins, Fusion	27	Novartis Institutes for BioMedical Research, Inc.	2	Mount Sylvia Diatomite	1
				Chioda, M.D.	2							Oncology Research And Treatment	1	Sulfone	27	Royal North Shore Hospital	2	NIHR Biomedical Research Centre, Royal Marsden NHS Foundation Trust/Institute of Cancer Research	1
				Ciardiello, F.	2							Pediatric Hematology And Oncology	1	Sulfones	27	University of South Florida, Tampa	2	National Center for Research Resources	1
				Cortot, A.	2							Pharmacogenomics	1	Coughing	26	Peking Union Medical College Hospital	2	National Health Insurance Service	1
				Dardaei, L.	2							Pharmacogenomics And Personalized Medicine	1	Drug Response	26	Ontario Cancer Institute University of Toronto	2	National Key New Drug Creation and Manufacturing Program, Ministry of Science and Technology	1
				De Marinis, F.	2							Pharmacological Research	1	Molecular Targeted Therapy	26	Centre Hospitalier de L'Universite de Montreal	2	National Key Research and Development Program of China	1
				De Pas, T.	2							Proceedings Of The Japan Academy Series B Physical And Biological Sciences	1	Very Elderly	26	Fudan University	2	National Major Science and Technology Projects of China	1
				Descourt, R.	2							Respiratory Investigation	1	Disease Course	25	Novartis International AG	2	National Medical Research Council	1
				Duruisseaux, M.	2							Respirology Case Reports	1	Procedures	25	University of Groningen	2	National Natural Science Foundation of China-Zhejiang Joint Fund for the Integration of Industrialization and Informatization	1
				Dô, P.	2							Revue Des Maladies Respiratoires	1	Aged, 80 And Over	24	University of Colorado Denver	2	National Research Foundation Singapore	1
				Engelman, J.A.	2							Saudi Pharmaceutical Journal	1	Drug Approval	24	Asahikawa Medical University	2	National Research Foundation of Korea	1
				Ferris, L.A.	2							Seminars In Cancer Biology	1	Dysgeusia	24	Les Hôpitaux Universitaires de Strasbourg	2	National Taiwan University	1
				Fontana, D.	2							Seminars In Cell And Developmental Biology	1	Edema	24	Sylvester Comprehensive Cancer Center	2	Natural Science Foundation of Zhejiang Province	1
				Friboulet, L.	2							Successful Drug Discovery	1	Ensartinib	24	Hospital Universitari Vall d'Hebron	2	Posluns Family Foundation	1
				Früh, M.	2							Therapeutic Advances In Medical Oncology	1	Epidermal Growth Factor Receptor	24	Guangzhou Medical University	2	Princess Takamatsu Cancer Research Fund	1
				Fujita, N.	2							Translational Cancer Research	1	Gene	24	King Saud University	2	Samsung	1
				Fukushima, T.	2							Yaoxue Xuebao	1	Nuclear Magnetic Resonance Imaging	24	Centre Oscar Lambret	2	Samsung Medison	1
				Gautschi, O.	2									QT Prolongation	24	IRCCS Regina Elena National Cancer Institute	2	Sanofi	1
				Goto, K.	2									Rash	24	Keck School of Medicine of USC	2	Science and Engineering Research Board	1
				Greillier, L.	2									Multicenter Study	23	Queen's University, Kingston	2	Science and Technology Department of Zhejiang Province	1
				Groen, H.J.M.	2									Drug Substitution	22	Göteborgs Universitet	2	Semmelweis Egyetem	1
				Guan, H.	2									Drug Targeting	22	Sichuan University	2	Seventh Framework Programme	1
				Guo, W.	2									Multiple Cycle Treatment	22	Università degli Studi di Palermo	2	Shanghai Key Discipline Construction Project	1
				Hallberg, B.	2									Next Generation Sequencing	22	CHU Lille	2	Shanghai Municipal Education Commission	1
				Han, S.	2									Non-small-cell Lung Cancer	22	Nanjing Medical University	2	Smoking Research Foundation	1
				Heist, R.S.	2									Signal Transduction	22	Sir Mortimer B. Davis Jewish General Hospital	2	Spectrum Pharmaceuticals	1
				Horn, L.	2									Bevacizumab	21	Hopital Cochin AP-HP	2	Stiftelsen för Strategisk Forskning	1
				Iacono, D.	2									Clinical Trial (topic)	21	Cleveland Clinic Foundation	2	Taishan Scholar Foundation of Shandong Province	1
				Inoue, A.	2									Disease Progression	21	Centre Antoine  Lacassagne	2	Takeda Canada	1
				Isozaki, H.	2									Drug Effects	21	New York University	2	UK Research and Innovation	1
				Jiang, G.Y.	2									Drug Potency	21	Massachusetts Institute of Technology	2	Universitair Medisch Centrum Groningen	1
				Karachaliou, N.	2									Oncogene	21	Kantonsspital St Gallen	2	University of Colorado	1
				Kobayashi, T.	2									Prognosis	21	Cancer Institute of Japanese Foundation for Cancer Research	2	V Foundation for Cancer Research	1
				Koizumi, T.	2									Resistance	21	Kanazawa University	2	VIT University	1
				Kondoh, O.	2									ALK Inhibitors	20	Semmelweis Egyetem	2	Vehicle Racing Commemorative Foundation	1
				Kozuki, T.	2									Bilirubin	20	Otto Wagner Hospital	2	Vetenskapsrådet	1
				Kuriki, H.	2									Brain Tumor	20	The University of Sydney	2	Undefined	177
				Langenbucher, A.	2									Interstitial Lung Disease	20	UT Southwestern Medical Center	2
				Undefined	2									Mortality	20	Università degli Studi della Campania Luigi Vanvitelli	2
