# Supplementary material for: Comparison of Clinical Efficacy of Alectinib Versus Crizotinib in ALK-Positive Non-Small Cell Lung Cancer: A Meta-Analysis
Source: Front Oncol. 2021 Jun 2;11:646526. doi: 10.3389/fonc.2021.646526 (PMC8206528; doi:10.3389/fonc.2021.646526)
Supplement: Supplementary file 2 [file DataSheet_2.csv]

Search number	Query	Sort By	Filters	Search Details	Results	Time
16	(((((("Lung Neoplasms"[Mesh] AND (1000/1/1:2020/2/15[pdat])) OR (((((((((((((((((Pulmonary Neoplasms) OR (Neoplasms, Lung)) OR (Lung Neoplasm)) OR (Neoplasm, Lung)) OR (Neoplasms, Pulmonary)) OR (Neoplasm, Pulmonary)) OR (Pulmonary Neoplasm)) OR (Lung Cancer)) OR (Cancer, Lung)) OR (Cancers, Lung)) OR (Lung Cancers)) OR (Pulmonary Cancer)) OR (Cancer, Pulmonary)) OR (Cancers, Pulmonary)) OR (Pulm…		from 1000/1/1 - 2020/2/15	((("Lung Neoplasms"[MeSH Terms] AND 1000/01/01:2020/02/15[Date - Publication]) OR (("Lung Neoplasms"[MeSH Terms] OR ("lung"[All Fields] AND "neoplasms"[All Fields]) OR "Lung Neoplasms"[All Fields] OR ("pulmonary"[All Fields] AND "neoplasms"[All Fields]) OR "pulmonary neoplasms"[All Fields] OR ("Lung Neoplasms"[MeSH Terms] OR ("lung"[All Fields] AND "neoplasms"[All Fields]) OR "Lung Neoplasms"[All…	158	23:33:27
15	ALK-positive		from 1000/1/1 - 2020/2/15	("ALK-positive"[All Fields]) AND (1000/1/1:2020/2/15[pdat])	1,598	23:32:00
14	(("Crizotinib"[Mesh] AND (1000/1/1:2020/2/15[pdat])) OR (Crizotinib AND (1000/1/1:2020/2/15[pdat]))) OR (((((((PF-02341066) OR (PF-2341066)) OR (PF 2341066)) OR (PF2341066)) OR (PF 02341066)) OR (PF02341066)) OR (Xalkori) AND (1000/1/1:2020/2/15[pdat]))		from 1000/1/1 - 2020/2/15	(("Crizotinib"[MeSH Terms] AND 1000/01/01:2020/02/15[Date - Publication]) OR (("Crizotinib"[MeSH Terms] OR "Crizotinib"[All Fields] OR "crizotinib s"[All Fields]) AND 1000/01/01:2020/02/15[Date - Publication]) OR (("Crizotinib"[MeSH Terms] OR "Crizotinib"[All Fields] OR "pf 02341066"[All Fields] OR ("Crizotinib"[MeSH Terms] OR "Crizotinib"[All Fields] OR "pf 2341066"[All Fields]) OR ("Crizotinib"…	2,297	23:30:16
13	((((((PF-02341066) OR (PF-2341066)) OR (PF 2341066)) OR (PF2341066)) OR (PF 02341066)) OR (PF02341066)) OR (Xalkori)		from 1000/1/1 - 2020/2/15	("crizotinib"[MeSH Terms] OR "crizotinib"[All Fields] OR "pf 02341066"[All Fields] OR "crizotinib"[MeSH Terms] OR "crizotinib"[All Fields] OR "pf 2341066"[All Fields] OR "crizotinib"[MeSH Terms] OR "crizotinib"[All Fields] OR "pf 2341066"[All Fields] OR "crizotinib"[MeSH Terms] OR "crizotinib"[All Fields] OR "pf2341066"[All Fields] OR "crizotinib"[MeSH Terms] OR "crizotinib"[All Fields] OR "pf 02…	2,297	23:29:22
12	Crizotinib		from 1000/1/1 - 2020/2/15	("crizotinib"[MeSH Terms] OR "crizotinib"[All Fields] OR "crizotinib s"[All Fields]) AND (1000/1/1:2020/2/15[pdat])	2,271	23:27:30
11	"Crizotinib"[Mesh]		from 1000/1/1 - 2020/2/15	("Crizotinib"[MeSH Terms]) AND (1000/1/1:2020/2/15[pdat])	1,274	23:25:45
10	(("alectinib" [Supplementary Concept] AND (1000/1/1:2020/2/15[pdat])) OR (alectinib AND (1000/1/1:2020/2/15[pdat]))) OR ((((Alecensa) OR (Alecensa)) OR (CH5424802)) OR (RO5424802) AND (1000/1/1:2020/2/15[pdat]))		from 1000/1/1 - 2020/2/15	(("alectinib"[Supplementary Concept] AND 1000/01/01:2020/02/15[Date - Publication]) OR (("alectinib"[Supplementary Concept] OR "alectinib"[All Fields]) AND 1000/01/01:2020/02/15[Date - Publication]) OR (("alectinib"[Supplementary Concept] OR "alectinib"[All Fields] OR "alecensa"[All Fields] OR ("alectinib"[Supplementary Concept] OR "alectinib"[All Fields] OR "alecensa"[All Fields]) OR ("alectinib…	488	23:24:26
9	(((Alecensa) OR (Alecensa)) OR (CH5424802)) OR (RO5424802)		from 1000/1/1 - 2020/2/15	("alectinib"[Supplementary Concept] OR "alectinib"[All Fields] OR "alecensa"[All Fields] OR "alectinib"[Supplementary Concept] OR "alectinib"[All Fields] OR "alecensa"[All Fields] OR "alectinib"[Supplementary Concept] OR "alectinib"[All Fields] OR "ch5424802"[All Fields] OR "alectinib"[Supplementary Concept] OR "alectinib"[All Fields] OR "ro5424802"[All Fields]) AND (1000/1/1:2020/2/15[pdat])	488	23:23:47
8	alectinib		from 1000/1/1 - 2020/2/15	("alectinib"[Supplementary Concept] OR "alectinib"[All Fields]) AND (1000/1/1:2020/2/15[pdat])	485	23:20:55
7	"alectinib" [Supplementary Concept]		from 1000/1/1 - 2020/2/15	("alectinib"[Supplementary Concept]) AND (1000/1/1:2020/2/15[pdat])	238	23:20:38
6	((("Lung Neoplasms"[Mesh] AND (1000/1/1:2020/2/15[pdat])) OR (((((((((((((((((Pulmonary Neoplasms) OR (Neoplasms, Lung)) OR (Lung Neoplasm)) OR (Neoplasm, Lung)) OR (Neoplasms, Pulmonary)) OR (Neoplasm, Pulmonary)) OR (Pulmonary Neoplasm)) OR (Lung Cancer)) OR (Cancer, Lung)) OR (Cancers, Lung)) OR (Lung Cancers)) OR (Pulmonary Cancer)) OR (Cancer, Pulmonary)) OR (Cancers, Pulmonary)) OR (Pulmona…		from 1000/1/1 - 2020/2/15	(("Lung Neoplasms"[MeSH Terms] AND 1000/01/01:2020/02/15[Date - Publication]) OR (("Lung Neoplasms"[MeSH Terms] OR ("lung"[All Fields] AND "neoplasms"[All Fields]) OR "Lung Neoplasms"[All Fields] OR ("pulmonary"[All Fields] AND "neoplasms"[All Fields]) OR "pulmonary neoplasms"[All Fields] OR ("Lung Neoplasms"[MeSH Terms] OR ("lung"[All Fields] AND "neoplasms"[All Fields]) OR "Lung Neoplasms"[All …	374,355	23:15:34
5	((((((((((Carcinoma, Non Small Cell Lung) OR (Carcinomas, Non-Small-Cell Lung)) OR (Lung Carcinoma, Non-Small-Cell)) OR (Lung Carcinomas, Non-Small-Cell)) OR (Non-Small-Cell Lung Carcinomas)) OR (Non-Small-Cell Lung Carcinoma)) OR (Non Small Cell Lung Carcinoma)) OR (Carcinoma, Non-Small Cell Lung)) OR (Non-Small Cell Lung Carcinoma)) OR (Non-Small Cell Lung Cancer)) OR (Nonsmall Cell Lung Cancer)		from 1000/1/1 - 2020/2/15	("carcinoma, non small cell lung"[MeSH Terms] OR ("carcinoma"[All Fields] AND "non small cell"[All Fields] AND "lung"[All Fields]) OR "non-small-cell lung carcinoma"[All Fields] OR ("carcinoma"[All Fields] AND "non"[All Fields] AND "small"[All Fields] AND "cell"[All Fields] AND "lung"[All Fields]) OR "carcinoma non small cell lung"[All Fields] OR ("carcinoma, non small cell lung"[MeSH Terms] OR (…	77,064	23:13:36
4	"Carcinoma, Non-Small-Cell Lung"[Mesh]		from 1000/1/1 - 2020/2/15	("carcinoma, non small cell lung"[MeSH Terms]) AND (1000/1/1:2020/2/15[pdat])	54,460	23:09:59
3	((((((((((((((((Pulmonary Neoplasms) OR (Neoplasms, Lung)) OR (Lung Neoplasm)) OR (Neoplasm, Lung)) OR (Neoplasms, Pulmonary)) OR (Neoplasm, Pulmonary)) OR (Pulmonary Neoplasm)) OR (Lung Cancer)) OR (Cancer, Lung)) OR (Cancers, Lung)) OR (Lung Cancers)) OR (Pulmonary Cancer)) OR (Cancer, Pulmonary)) OR (Cancers, Pulmonary)) OR (Pulmonary Cancers)) OR (Cancer of the Lung)) OR (Cancer of Lung)		from 1000/1/1 - 2020/2/15	("lung neoplasms"[MeSH Terms] OR ("lung"[All Fields] AND "neoplasms"[All Fields]) OR "lung neoplasms"[All Fields] OR ("pulmonary"[All Fields] AND "neoplasms"[All Fields]) OR "pulmonary neoplasms"[All Fields] OR ("lung neoplasms"[MeSH Terms] OR ("lung"[All Fields] AND "neoplasms"[All Fields]) OR "lung neoplasms"[All Fields] OR ("neoplasms"[All Fields] AND "lung"[All Fields]) OR "neoplasms lung"[Al…	374,075	23:06:56
2	"Lung Neoplasms"[Mesh]		from 1000/1/1 - 2020/2/15	("Lung Neoplasms"[MeSH Terms]) AND (1000/1/1:2020/2/15[pdat])	235,502	23:01:54
1	"Lung Neoplasms"[Mesh]			"Lung Neoplasms"[MeSH Terms]	241,240	23:01:35
