# Supplementary material for: Comparison of Clinical Efficacy of Alectinib Versus Crizotinib in ALK-Positive Non-Small Cell Lung Cancer: A Meta-Analysis
Source: Front Oncol. 2021 Jun 2;11:646526. doi: 10.3389/fonc.2021.646526 (PMC8206528; doi:10.3389/fonc.2021.646526)
Supplement: Supplementary file 4 [file DataSheet_4.zip]

Archive with 7 entries (6 files):
- Supplementary materialsú║search strategy and results/
- Supplementary materialsú║search strategy and results/Cochrane Library_search_manager_search.txt
- Supplementary materialsú║search strategy and results/Embase queries & Cochrane Library_search_manager_search.docx
- Supplementary materialsú║search strategy and results/Embase queries & Cochrane Library_search_manager_search.pdf
- Supplementary materialsú║search strategy and results/Embase queries.txt
- Supplementary materialsú║search strategy and results/PubMedSearchHistory.csv
- Supplementary materialsú║search strategy and results/Scopus_exported_refine_values .csv
