# Supplementary material for: Comparison of Clinical Efficacy of Alectinib Versus Crizotinib in ALK-Positive Non-Small Cell Lung Cancer: A Meta-Analysis
Source: Front Oncol. 2021 Jun 2;11:646526. doi: 10.3389/fonc.2021.646526 (PMC8206528; doi:10.3389/fonc.2021.646526)
Supplement: Supplementary file 4 [file DataSheet_4.zip › Supplementary materialsú║search strategy and results/Cochrane Library_search_manager_search.txt]

Search Name:
Date Run:	22/04/2021 12:38:19
Comment:
ID	Search	Hits
#1	MeSH descriptor: [Lung Neoplasms] explode all trees	7871
#2	MeSH descriptor: [Carcinoma, Non-Small-Cell Lung] explode all trees	4417
#3	(Lung):ti,ab,kw (Word variations have been searched) with Cochrane Library publication date Between Jan 1900 and Mar 2020	67134
#4	(Pulmo*):ti,ab,kw (Word variations have been searched) with Cochrane Library publication date Between Jan 1000 and Mar 2020	49914
#5	(neoplas*):ti,ab,kw (Word variations have been searched) with Cochrane Library publication date Between Jan 1000 and Mar 2020	78917
#6	(cancer):ti,ab,kw (Word variations have been searched) with Cochrane Library publication date Between Jan 1000 and Mar 2020	150874
#7	(carcinoma*):ti,ab,kw (Word variations have been searched) with Cochrane Library publication date Between Jan 1900 and Mar 2020	38896
#8	#3 OR #4 with Cochrane Library publication date Between Jan 1000 and Mar 2020	93715
#9	#5 OR #6 OR #7 with Cochrane Library publication date Between Jan 1000 and Mar 2020	179987
#10	#8 AND #9 with Cochrane Library publication date Between Jan 1000 and Mar 2020	26353
#11	#10 OR #1 OR #2 with Cochrane Library publication date Between Jan 1000 and Mar 2020	26455
#12	(Alectinib):ti,ab,kw (Word variations have been searched) with Cochrane Library publication date Between Jan 1000 and Mar 2020	103
#13	(Crizotinib):ti,ab,kw (Word variations have been searched) with Cochrane Library publication date Between Jan 1000 and Mar 2020	300
#14	(ALK-positive):ti,ab,kw (Word variations have been searched) with Cochrane Library publication date Between Jan 1000 and Mar 2020	182
#15	#11 AND #14 with Cochrane Library publication date Between Jan 1000 and Mar 2020	152
#16	(Alecensa):ti,ab,kw with Cochrane Library publication date Between Jan 1000 and Mar 2020 (Word variations have been searched)	4
#17	(CH5424802):ti,ab,kw with Cochrane Library publication date Between Jan 1000 and Mar 2020 (Word variations have been searched)	4
#18	(RO5424802):ti,ab,kw with Cochrane Library publication date Between Jan 1000 and Mar 2020 (Word variations have been searched)	12
#19	(PF-02341066):ti,ab,kw with Cochrane Library publication date Between Jan 1000 and Mar 2020 (Word variations have been searched)	10
#20	(PF-2341066):ti,ab,kw with Cochrane Library publication date Between Jan 1000 and Mar 2020 (Word variations have been searched)	0
#21	(PF 2341066):ti,ab,kw with Cochrane Library publication date Between Jan 1000 and Mar 2020 (Word variations have been searched)	0
#22	(PF2341066):ti,ab,kw with Cochrane Library publication date Between Jan 1000 and Mar 2020 (Word variations have been searched)	0
#23	(PF 02341066):ti,ab,kw with Cochrane Library publication date Between Jan 1000 and Mar 2020 (Word variations have been searched)	10
#24	(PF02341066):ti,ab,kw with Cochrane Library publication date Between Jan 1000 and Mar 2020 (Word variations have been searched)	0
#25	(Xalkori):ti,ab,kw with Cochrane Library publication date Between Jan 1000 and Mar 2020 (Word variations have been searched)	8
#26	#12 OR #16 OR #17 OR #18	106
#27	#13 OR #19 OR #20 OR #21 OR #22 OR #23 OR #24 OR #25	300
#28	#15 AND #26 AND #27	46
