# Supplementary material for: Comparison of Clinical Efficacy of Alectinib Versus Crizotinib in ALK-Positive Non-Small Cell Lung Cancer: A Meta-Analysis
Source: Front Oncol. 2021 Jun 2;11:646526. doi: 10.3389/fonc.2021.646526 (PMC8206528; doi:10.3389/fonc.2021.646526)
Supplement: Supplementary file 4 [file DataSheet_4.zip › Supplementary materialsú║search strategy and results/Embase queries.txt]

Embase
Session Results
.......................................................
No.  Query Results                                          Results  Date       
#35. #20 AND #25 AND #33 AND #34                                360  22 Apr 2021
#34. #11 OR #19                                             406,446  22 Apr 2021
#33. #26 OR #27 OR #28 OR #29 OR #30 OR #31 OR #32            7,529  22 Apr 2021
#32. 'xalkori' AND [1-1-1900]/sd NOT [16-2-2020]/sd             457  22 Apr 2021
     AND [<1966-2020]/py
#31. pf02341066 AND [1-1-1900]/sd NOT [16-2-2020]/sd            139  22 Apr 2021
     AND [<1966-2020]/py
#30. 'pf 2341066' AND [1-1-1900]/sd NOT [16-2-2020]/sd          172  22 Apr 2021
     AND [<1966-2020]/py
#29. 'pf 02341066' AND [1-1-1900]/sd NOT                        442  22 Apr 2021
     [16-2-2020]/sd AND [<1966-2020]/py
#28. 'pf-2341066' AND [1-1-1900]/sd NOT [16-2-2020]/sd          172  22 Apr 2021
     AND [<1966-2020]/py
#27. 'pf-02341066' AND [1-1-1900]/sd NOT                        442  22 Apr 2021
     [16-2-2020]/sd AND [<1966-2020]/py
#26. 'crizotinib'/exp AND [1-1-1900]/sd NOT                   7,508  22 Apr 2021
     [16-2-2020]/sd AND [<1966-2020]/py
#25. #21 OR #22 OR #23 OR #24                                 1,545  22 Apr 2021
#24. 'ro5424802' AND [1-1-1900]/sd NOT [16-2-2020]/sd            20  22 Apr 2021
     AND [<1966-2020]/py
#23. 'ch5424802' AND [1-1-1900]/sd NOT [16-2-2020]/sd            60  22 Apr 2021
     AND [<1966-2020]/py
#22. 'alecensa' AND [1-1-1900]/sd NOT [16-2-2020]/sd             73  22 Apr 2021
     AND [<1966-2020]/py
#21. 'alectinib'/exp AND [1-1-1900]/sd NOT                    1,535  22 Apr 2021
     [16-2-2020]/sd AND [<1966-2020]/py
#20. 'alk-positive' AND [1-1-1900]/sd NOT                     2,965  22 Apr 2021
     [16-2-2020]/sd AND [<1966-2020]/py
#19. #12 OR #13 OR #14 OR #15 OR #16 OR #17 OR #18          155,519  22 Apr 2021
#18. 'nonsmall cell lung cancer' AND [1-1-1900]/sd NOT        4,622  22 Apr 2021
     [16-2-2020]/sd AND [<1966-2020]/py
#17. 'non-small cell lung cancer' AND [1-1-1900]/sd         124,577  22 Apr 2021
     NOT [16-2-2020]/sd AND [<1966-2020]/py
#16. 'non-small cell lung carcinoma' AND [1-1-1900]/sd        6,243  22 Apr 2021
     NOT [16-2-2020]/sd AND [<1966-2020]/py
#15. 'non small cell lung carcinoma' AND [1-1-1900]/sd        6,243  22 Apr 2021
     NOT [16-2-2020]/sd AND [<1966-2020]/py
#14. 'non-small-cell lung carcinoma' AND [1-1-1900]/sd        6,243  22 Apr 2021
     NOT [16-2-2020]/sd AND [<1966-2020]/py
#13. 'non-small-cell lung carcinomas' AND                     1,317  22 Apr 2021
     [1-1-1900]/sd NOT [16-2-2020]/sd AND 
     [<1966-2020]/py
#12. 'non small cell lung cancer'/exp AND                   147,065  22 Apr 2021
     [1-1-1900]/sd NOT [16-2-2020]/sd AND 
     [<1966-2020]/py
#11. #1 OR #2 OR #3 OR #4 OR #5 OR #6 OR #7 OR #8 OR        406,083  22 Apr 2021
     #9 OR #10
#10. 'cancer of lung':ab,ti AND [1-1-1900]/sd NOT               122  22 Apr 2021
     [16-2-2020]/sd AND [<1966-2020]/py
#9.  'cancer of the lung':ab,ti AND [1-1-1900]/sd NOT         2,152  22 Apr 2021
     [16-2-2020]/sd AND [<1966-2020]/py
#8.  'pulmonary cancers' AND [1-1-1900]/sd NOT                  220  22 Apr 2021
     [16-2-2020]/sd AND [<1966-2020]/py
#7.  'pulmonary cancer' AND [1-1-1900]/sd NOT                 1,595  22 Apr 2021
     [16-2-2020]/sd AND [<1966-2020]/py
#6.  'lung cancers' AND [1-1-1900]/sd NOT                    17,044  22 Apr 2021
     [16-2-2020]/sd AND [<1966-2020]/py
#5.  'lung cancer' AND [1-1-1900]/sd NOT                    316,138  22 Apr 2021
     [16-2-2020]/sd AND [<1966-2020]/py
#4.  'pulmonary neoplasm' AND [1-1-1900]/sd NOT                 460  22 Apr 2021
     [16-2-2020]/sd AND [<1966-2020]/py
#3.  'lung neoplasm' AND [1-1-1900]/sd NOT                    1,062  22 Apr 2021
     [16-2-2020]/sd AND [<1966-2020]/py
#2.  'pulmonary neoplasms' AND [1-1-1900]/sd NOT                735  22 Apr 2021
     [16-2-2020]/sd AND [<1966-2020]/py
#1.  'lung cancer'/exp AND [1-1-1900]/sd NOT                361,551  22 Apr 2021
     [16-2-2020]/sd AND [<1966-2020]/py
.......................................................
